# Supplementary material for: Evaluating Virtual Reality Patient Education in Cardiac Surgery: Impact on Preoperative Anxiety and Postoperative Patient Satisfaction
Source: J Clin Med. 2024 Oct 31;13(21):6567. doi: 10.3390/jcm13216567 (PMC11546597; doi:10.3390/jcm13216567)
Supplement: Supplementary file 1 [file jcm-13-06567-s001.zip]

Archive with 1 entries (1 files):
- jcm-3212358-supplementary.pdf
